# Supplementary material for: Preparation and Application of Porous Metallic Glasses via Aging-Assisted Ultrasonic Vibration and Compression
Source: Materials (Basel). 2025 Dec 5;18(24):5484. doi: 10.3390/ma18245484 (PMC12734923; doi:10.3390/ma18245484)
Supplement: Supplementary file 1 [file materials-18-05484-s001.zip]

Archive with 1 entries (1 files):
- materials-4005033-supplementary.pdf
